# Supplementary material for: Thismia hongkongensis (Thismiaceae): a new mycoheterotrophic species from Hong Kong, China, with observations on floral visitors and seed dispersal
Source: PhytoKeys. 2015 Feb 4;(46):21–33. doi: 10.3897/phytokeys.46.8963 (PMC4391955; doi:10.3897/phytokeys.46.8963)
Supplement: XML Treatment for Thismia hongkongensis [file phytokeys.46.8963-treatment1.xml]

<!DOCTYPE tp:taxon-treatment
  PUBLIC "-//TaxonX//DTD Taxonomic Treatment Publishing DTD v0 20100105//EN" "tax-treatment-NSO.dtd">
<tp:taxon-treatment xmlns:tp="http://www.plazi.org/taxpub"><tp:treatment-meta><kwd-group><label>Taxon classification</label><kwd><named-content content-type="kingdom">Plantae</named-content></kwd><kwd><named-content content-type="order">Dioscoreales</named-content></kwd><kwd><named-content content-type="family">Thismiaceae</named-content></kwd></kwd-group><mixed-citation publication-type="journal"><person-group><name><surname>Mar</surname><given-names>Shek Shing</given-names></name><name><surname>Saunders</surname><given-names>Richard M.K.</given-names></name></person-group><article-title><italic><tp:taxon-name><tp:taxon-name-part taxon-name-part-type="genus">Thismia</tp:taxon-name-part> <tp:taxon-name-part taxon-name-part-type="species">hongkongensis</tp:taxon-name-part></tp:taxon-name></italic> (<tp:taxon-name><tp:taxon-name-part taxon-name-part-type="family">Thismiaceae</tp:taxon-name-part></tp:taxon-name>): a new mycoheterotrophic species from Hong Kong, China, with observations on floral visitors and seed dispersal</article-title><source>PhytoKeys</source><day>4</day><month>2</month><year>2015</year><volume>2015</volume><issue>46</issue><fpage>21</fpage><lpage>33</lpage><pub-id pub-id-type="doi">10.3897/phytokeys.46.8963</pub-id></mixed-citation></tp:treatment-meta><tp:nomenclature><tp:taxon-name>
                        <tp:taxon-name-part taxon-name-part-type="genus">Thismia</tp:taxon-name-part>
                        <tp:taxon-name-part taxon-name-part-type="species">hongkongensis</tp:taxon-name-part>
                        <object-id xmlns:xlink="http://www.w3.org/1999/xlink" content-type="ipni" xlink:type="simple">urn:lsid:ipni.org:names:77145069-1</object-id>
                    </tp:taxon-name><tp:taxon-authority>S.S.Mar &amp; R.M.K.Saunders</tp:taxon-authority><tp:taxon-status xmlns:xlink="http://www.w3.org/1999/xlink" xlink:type="simple">sp. nov.</tp:taxon-status><xref ref-type="fig" rid="F1">Figs 1</xref><xref ref-type="fig" rid="F2">, 2</xref><xref ref-type="fig" rid="F3">, 3</xref><xref ref-type="fig" rid="F4">, 4</xref></tp:nomenclature><tp:treatment-sec sec-type="Diagnosis"><title>Diagnosis.</title><p>Similar to <italic><tp:taxon-name><tp:taxon-name-part taxon-name-part-type="genus">Thismia</tp:taxon-name-part> <tp:taxon-name-part taxon-name-part-type="species">brunonis</tp:taxon-name-part></tp:taxon-name></italic> Griff., but differing in bearing a maximum of only three flowers (with a single flower at anthesis), and having a dark red perianth tube with the filiform appendages on the outer tepals remaining upright and forming a loose mitre over the annulus, longer staminal filaments with two distinct teeth at connective apex, and rounded stigmas.</p></tp:treatment-sec><tp:treatment-sec sec-type="Type"><title>Type.</title><p><bold>China:</bold> <named-content xmlns:xlink="http://www.w3.org/1999/xlink" content-type="dwc:verbatimCoordinates" xlink:type="simple">22°25'N, 114°11'E</named-content>, Tai Po Kau Nature Reserve, New Territories, Hong Kong, 19 May 2014, <italic>S.S. Mar 1</italic> (holotype: HK, in spirit).</p></tp:treatment-sec><tp:treatment-sec sec-type="Description"><title>Description.</title><p>Small achlorophyllous holomycotrophic herbs. Roots clustered, ± horizontal, vermiform, fleshy, 1.2–1.3 mm in diameter, cream-coloured. Stem cream-coloured, unbranched, erect, ca. 1.7 cm tall, 1.8–2 mm in diameter, glabrous, terete, with ca. 12 longitudinal ridges. Leaves white, appressed, clasping stem, narrowly triangular with acute apex, scale-like, 3–5.5 mm long, 1.7–2 mm wide; basal leaves smallest, upper leaves (equivalent to floral bracts) largest. Flowers in clusters of up to 3, developing sequentially with only one anthetic. Perianth actinomorphic, of 6 fused tepals, forming a perianth tube with free apical lobes. Perianth tube pinkish-white, membranous, urceolate, ca. 6.7 mm long, ca. 6.1 mm in diameter, with 12 dark red vertical ribs, abaxial surface distinctly verrucose; apex of perianth tube fused to form a dark red, rounded-hexagonal annulus, ca. 1.4 mm wide (top, externally), ca. 2.3 mm wide (base, externally) and ca. 1 mm (internal aperture); dark red, inverted V-shaped structures (putative nectaries) at apex of adaxial surface of perianth tube, opposite apertures between staminal filaments. Outer tepal lobes triangular, ca. 1.8 mm long, ca. 1.5 mm wide at base; inner tepal lobes spathulate, concave adaxially, ca. 3.3 mm long, ca. 1.7 mm wide at widest point, bearing a dark red filiform appendage on the abaxial surface, <!--PageBreak--><!--PageBreak--><!--PageBreak-->ca. 4 mm long, ca. 0.5 mm in diameter (towards base), 0.4 mm in diameter (towards apex); the three filiform appendages remain upright and cross each other, forming a persistent mitre. Stamens 6, pendent from the inner margin of perianth annulus, ca. 2.9 mm long, ca. 1.1 mm wide at widest point; filaments free, ca. 1 mm long; stamens laterally connate, forming an anther tube; individual stamens with two thecae (adaxial, dehiscing towards inner surface of perianth tube), ca. 0.7 mm long; apical connective of stamens ca. 1 mm long, with two distinct teeth, adorned with trichomes, ca. 0.5 mm long. Ovary inferior, obconical, ca. 2.7 mm long, ca. 4 mm wide towards apex; style ca. 0.6 mm long, ca. 0.6 mm in diameter, with three bilobed, rounded stigmas; stigmatic head ca. 1 mm long, ca. 1 mm in diameter. Fruit a capsule ca. 4 mm long, ca. 4.8 mm wide, cup-shaped, carnose, pale orange-brown, dehiscing apically; fruiting peduncle ca. 2.5 mm diameter. Seeds numerous, yellow-brown.</p></tp:treatment-sec><tp:treatment-sec sec-type="Phenology"><title>Phenology.</title><p>Flowering was observed between May and September. Flower development extends over several weeks (Fig. <xref ref-type="fig" rid="F1">1C–H</xref>). Based on our field observations, mature flowers are functional for up to three weeks, with up to three flowers developing successively in each individual (Fig. <xref ref-type="fig" rid="F3">3A</xref>). The perianth tube abscises after fertilization (Fig. <xref ref-type="fig" rid="F1">1I, J</xref>), with a clear abscission zone (<italic>ab</italic> in Fig. <xref ref-type="fig" rid="F2">2A</xref>); the epidermis on the upper surface of the carpel subsequently disintegrates and the stigma is shed, exposing the seeds (Fig. <xref ref-type="fig" rid="F3">3A, D</xref>). Fruiting was observed between June and October.</p><fig id="F1" position="float" orientation="portrait"><label>Figure 1.</label><caption><p>Flower development in <italic><tp:taxon-name><tp:taxon-name-part taxon-name-part-type="genus">Thismia</tp:taxon-name-part> <tp:taxon-name-part taxon-name-part-type="species">hongkongensis</tp:taxon-name-part></tp:taxon-name></italic> sp. nov. <bold>A, B</bold> Root system, with young flowering stalk developing (arrowed). <bold>C–H</bold> Developing flower, photographed over a 17-day period (10<sup>th</sup>, 14<sup>th</sup>, 16<sup>th</sup>, 19<sup>th</sup>, 23<sup>rd</sup> and 27<sup>th</sup> May, respectively) (<italic>S.S. Mar 1</italic>, HK). <bold>I, J</bold> Post-fertilization flower, showing abscission of perianth tube. Photos by S.S. Mar.</p></caption><graphic xmlns:xlink="http://www.w3.org/1999/xlink" xlink:href="phytokeys-046-021-g001.jpg" position="float" orientation="portrait" xlink:type="simple" id="oo_38235.jpg"/></fig><fig id="F2" position="float" orientation="portrait"><label>Figure 2.</label><caption><p>Flower structure in <italic><tp:taxon-name><tp:taxon-name-part taxon-name-part-type="genus">Thismia</tp:taxon-name-part> <tp:taxon-name-part taxon-name-part-type="species">hongkongensis</tp:taxon-name-part></tp:taxon-name></italic> sp. nov. <bold>A</bold> Mature flower, showing outer tepals (ot), inner tepals (it) and abscission zone (ab) at the base of the perianth tube. <bold>B</bold> Entire plant (<italic>S.S. Mar 1</italic>, HK). <bold>C</bold> Perianth tube with annulus (a), following removal of the proximal face of the tube, exposing pendent stamens with filament (f), thecae (th), connective (c) and lateral appendage (la) (<italic>S.S. Mar 2</italic>, HK). <bold>D</bold> Inner face of perianth tube, showing network patterning and putative nectaries (arrowed) (<italic>S.S. Mar 2</italic>, HK). Scale bars: <bold>A, D</bold> = 2 mm; <bold>B</bold> = 5 mm; <bold>C</bold> = 1 mm. Photos: <bold>A, B</bold> S.S. Mar; <bold>C, D</bold> R.M.K. Saunders.</p></caption><graphic xmlns:xlink="http://www.w3.org/1999/xlink" xlink:href="phytokeys-046-021-g002.jpg" position="float" orientation="portrait" xlink:type="simple" id="oo_38236.jpg"/></fig><fig id="F3" position="float" orientation="portrait"><label>Figure 3.</label><caption><p>Fruit structure in <italic><tp:taxon-name><tp:taxon-name-part taxon-name-part-type="genus">Thismia</tp:taxon-name-part> <tp:taxon-name-part taxon-name-part-type="species">hongkongensis</tp:taxon-name-part></tp:taxon-name></italic> sp. nov. <bold>A</bold> Flower (rear right), immature fruit, shortly after fertilization (left), and mature fruit with exposed seeds (front). <bold>B</bold> Two fruiting individuals, each with three fruits. <bold>C</bold> Lateral view of fruiting specimen, illustrating elongated fruit stalk. <bold>D</bold> Mature fruit with exposed seeds. <bold>E</bold> Dehydrated fruit. <bold>F</bold> Rehydrated fruit, after rainfall. Photos by S.S. Mar.</p></caption><graphic xmlns:xlink="http://www.w3.org/1999/xlink" xlink:href="phytokeys-046-021-g003.jpg" position="float" orientation="portrait" xlink:type="simple" id="oo_38237.jpg"/></fig></tp:treatment-sec><tp:treatment-sec sec-type="Distribution and habitat"><title>Distribution and habitat.</title><p><italic><tp:taxon-name><tp:taxon-name-part taxon-name-part-type="genus">Thismia</tp:taxon-name-part> <tp:taxon-name-part taxon-name-part-type="species">hongkongensis</tp:taxon-name-part></tp:taxon-name></italic> is only known from the type locality in Hong Kong. The habitat is lowland secondary forest (west-facing slope, ca. 240 m above sea level); the site is not close to a stream and is therefore likely to dry out during periods of low precipitation. Cooccurring species include <italic><tp:taxon-name><tp:taxon-name-part taxon-name-part-type="genus">Adiantum</tp:taxon-name-part> <tp:taxon-name-part taxon-name-part-type="species">flabellulatum</tp:taxon-name-part></tp:taxon-name></italic> L. (<tp:taxon-name><tp:taxon-name-part taxon-name-part-type="family">Adiantaceae</tp:taxon-name-part></tp:taxon-name>), <italic><tp:taxon-name><tp:taxon-name-part taxon-name-part-type="genus">Ardisia</tp:taxon-name-part> <tp:taxon-name-part taxon-name-part-type="species">quinquegona</tp:taxon-name-part></tp:taxon-name></italic> Blume (<tp:taxon-name><tp:taxon-name-part taxon-name-part-type="family">Myrsinaceae</tp:taxon-name-part></tp:taxon-name>), <italic><tp:taxon-name><tp:taxon-name-part taxon-name-part-type="genus">Breynia</tp:taxon-name-part> <tp:taxon-name-part taxon-name-part-type="species">fruticosa</tp:taxon-name-part></tp:taxon-name></italic> (L.) Hook.f. (<tp:taxon-name><tp:taxon-name-part taxon-name-part-type="family">Euphorbiaceae</tp:taxon-name-part></tp:taxon-name>), <italic><tp:taxon-name><tp:taxon-name-part taxon-name-part-type="genus">Burmannia</tp:taxon-name-part> <tp:taxon-name-part taxon-name-part-type="species">wallichii</tp:taxon-name-part></tp:taxon-name></italic> (Miers) Hook.f. (<tp:taxon-name><tp:taxon-name-part taxon-name-part-type="family">Burmanniaceae</tp:taxon-name-part></tp:taxon-name>), <italic><tp:taxon-name><tp:taxon-name-part taxon-name-part-type="genus">Clematis</tp:taxon-name-part> <tp:taxon-name-part taxon-name-part-type="species">meyeniana</tp:taxon-name-part></tp:taxon-name></italic> Walp. (<tp:taxon-name><tp:taxon-name-part taxon-name-part-type="family">Ranunculaceae</tp:taxon-name-part></tp:taxon-name>), <italic><tp:taxon-name><tp:taxon-name-part taxon-name-part-type="genus">Cratoxylum</tp:taxon-name-part> <tp:taxon-name-part taxon-name-part-type="species">cochinchinense</tp:taxon-name-part></tp:taxon-name></italic> (Lour.) Blume (<tp:taxon-name><tp:taxon-name-part taxon-name-part-type="family">Clusiaceae</tp:taxon-name-part></tp:taxon-name>), <italic><tp:taxon-name><tp:taxon-name-part taxon-name-part-type="genus">Desmos</tp:taxon-name-part> <tp:taxon-name-part taxon-name-part-type="species">chinensis</tp:taxon-name-part></tp:taxon-name></italic> Lour. (<tp:taxon-name><tp:taxon-name-part taxon-name-part-type="family">Annonaceae</tp:taxon-name-part></tp:taxon-name>), <italic><tp:taxon-name><tp:taxon-name-part taxon-name-part-type="genus">Diplospora</tp:taxon-name-part> <tp:taxon-name-part taxon-name-part-type="species">dubia</tp:taxon-name-part></tp:taxon-name></italic> (Lindl.) Masam. (<tp:taxon-name><tp:taxon-name-part taxon-name-part-type="family">Rubiaceae</tp:taxon-name-part></tp:taxon-name>), <italic><tp:taxon-name><tp:taxon-name-part taxon-name-part-type="genus">Garcinia</tp:taxon-name-part> <tp:taxon-name-part taxon-name-part-type="species">oblongifolia</tp:taxon-name-part></tp:taxon-name></italic> Champ. ex Benth. (<tp:taxon-name><tp:taxon-name-part taxon-name-part-type="family">Clusiaceae</tp:taxon-name-part></tp:taxon-name>), <italic><tp:taxon-name><tp:taxon-name-part taxon-name-part-type="genus">Lindsaea</tp:taxon-name-part> <tp:taxon-name-part taxon-name-part-type="species">orbiculata</tp:taxon-name-part></tp:taxon-name></italic> (Lam.) Mett. ex Kuhn (<tp:taxon-name><tp:taxon-name-part taxon-name-part-type="family">Lindsaeaceae</tp:taxon-name-part></tp:taxon-name>), <italic><tp:taxon-name><tp:taxon-name-part taxon-name-part-type="genus">Lophatherum</tp:taxon-name-part> <tp:taxon-name-part taxon-name-part-type="species">gracile</tp:taxon-name-part></tp:taxon-name></italic> Brogn. (<tp:taxon-name><tp:taxon-name-part taxon-name-part-type="family">Poaceae</tp:taxon-name-part></tp:taxon-name>), <italic><tp:taxon-name><tp:taxon-name-part taxon-name-part-type="genus">Lygodium</tp:taxon-name-part> <tp:taxon-name-part taxon-name-part-type="species">japonicum</tp:taxon-name-part></tp:taxon-name></italic> (Thunb.) Sw. (<tp:taxon-name><tp:taxon-name-part taxon-name-part-type="family">Lygodiaceae</tp:taxon-name-part></tp:taxon-name>), <italic><tp:taxon-name><tp:taxon-name-part taxon-name-part-type="genus">Machilus</tp:taxon-name-part> <tp:taxon-name-part taxon-name-part-type="species">chekiangensis</tp:taxon-name-part></tp:taxon-name></italic> S.K.Lee (<tp:taxon-name><tp:taxon-name-part taxon-name-part-type="family">Lauraceae</tp:taxon-name-part></tp:taxon-name>), <italic><tp:taxon-name><tp:taxon-name-part taxon-name-part-type="genus">Psychotria</tp:taxon-name-part> <tp:taxon-name-part taxon-name-part-type="species">asiatica</tp:taxon-name-part></tp:taxon-name></italic> L. (<tp:taxon-name><tp:taxon-name-part taxon-name-part-type="family">Rubiaceae</tp:taxon-name-part></tp:taxon-name>), <italic><tp:taxon-name><tp:taxon-name-part taxon-name-part-type="genus">Psychotria</tp:taxon-name-part> <tp:taxon-name-part taxon-name-part-type="species">serpens</tp:taxon-name-part></tp:taxon-name></italic> L. (<tp:taxon-name><tp:taxon-name-part taxon-name-part-type="family">Rubiaceae</tp:taxon-name-part></tp:taxon-name>), <italic><tp:taxon-name><tp:taxon-name-part taxon-name-part-type="genus">Rourea</tp:taxon-name-part> <tp:taxon-name-part taxon-name-part-type="species">microphylla</tp:taxon-name-part></tp:taxon-name></italic> (Hook. &amp; Arn.) Planch. (<tp:taxon-name><tp:taxon-name-part taxon-name-part-type="family">Connaraceae</tp:taxon-name-part></tp:taxon-name>), <italic><tp:taxon-name><tp:taxon-name-part taxon-name-part-type="genus">Sarcandra</tp:taxon-name-part> <tp:taxon-name-part taxon-name-part-type="species">glabra</tp:taxon-name-part></tp:taxon-name></italic> (Thunb.) Nakai (<tp:taxon-name><tp:taxon-name-part taxon-name-part-type="family">Chloranthaceae</tp:taxon-name-part></tp:taxon-name>), and <italic><tp:taxon-name><tp:taxon-name-part taxon-name-part-type="genus">Sciaphila</tp:taxon-name-part> <tp:taxon-name-part taxon-name-part-type="species">ramosa</tp:taxon-name-part></tp:taxon-name></italic> Fukuy. &amp; T.Suzuki (<tp:taxon-name><tp:taxon-name-part taxon-name-part-type="family">Triuridaceae</tp:taxon-name-part></tp:taxon-name>).</p></tp:treatment-sec><tp:treatment-sec sec-type="Etymology"><title>Etymology.</title><p>The specific epithet reflects the geographical origin of the species in Hong Kong.</p></tp:treatment-sec><tp:treatment-sec sec-type="Additional specimens examined"><title>Additional specimens examined</title><p><bold>(paratypes).</bold> China. Hong Kong: <named-content xmlns:xlink="http://www.w3.org/1999/xlink" content-type="dwc:verbatimCoordinates" xlink:type="simple">22°25'N, 114°11'E</named-content>, Tai Po Kau Nature Reserve, New Territories, 29 May 2014, <italic>S.S. Mar 2</italic> (HK, dissected flower in spirit); idem, 2 October 2014, <italic>S.S. Mar 3</italic> (HK, immature fruit in spirit).</p></tp:treatment-sec><tp:treatment-sec sec-type="Discussion"><title>Discussion.</title><!--PageBreak--><!--PageBreak--><!--PageBreak--><p><italic><tp:taxon-name><tp:taxon-name-part taxon-name-part-type="genus">Thismia</tp:taxon-name-part> <tp:taxon-name-part taxon-name-part-type="species">hongkongensis</tp:taxon-name-part></tp:taxon-name></italic> is most similar to <italic><tp:taxon-name><tp:taxon-name-part taxon-name-part-type="genus">Thismia</tp:taxon-name-part> <tp:taxon-name-part taxon-name-part-type="species">brunonis</tp:taxon-name-part></tp:taxon-name></italic> Griff. (<xref ref-type="bibr" rid="B15">1844</xref>, <xref ref-type="bibr" rid="B16">1845</xref>; as ‘<italic><tp:taxon-name><tp:taxon-name-part taxon-name-part-type="genus">Thismia</tp:taxon-name-part> <tp:taxon-name-part taxon-name-part-type="species">brunoniana</tp:taxon-name-part></tp:taxon-name></italic>’ in the latter), the type species in the genus. <italic><tp:taxon-name><tp:taxon-name-part taxon-name-part-type="genus">Thismia</tp:taxon-name-part> <tp:taxon-name-part taxon-name-part-type="species">brunonis</tp:taxon-name-part></tp:taxon-name></italic> is only known from a single collection from Tenasserim in Myanmar, dating from October 1834. According to <xref ref-type="bibr" rid="B21">Jonker’s (1938)</xref> supraspecific classification of the genus, both species would be included in sect. <italic><tp:taxon-name><tp:taxon-name-part taxon-name-part-type="genus">Thismia</tp:taxon-name-part></tp:taxon-name></italic> (‘<italic><tp:taxon-name><tp:taxon-name-part taxon-name-part-type="genus">Euthismia</tp:taxon-name-part></tp:taxon-name></italic>’) subsect. <italic><tp:taxon-name><tp:taxon-name-part taxon-name-part-type="genus">Brunonithismia</tp:taxon-name-part></tp:taxon-name></italic> Jonker as they have unequal and free tepal lobes. Comparison of the two species reveals several significant differences, however, including flower number per inflorescence. The protologue of <italic><tp:taxon-name><tp:taxon-name-part taxon-name-part-type="genus">Thismia</tp:taxon-name-part> <tp:taxon-name-part taxon-name-part-type="species">brunonis</tp:taxon-name-part></tp:taxon-name></italic> includes reference to flowers clustered in a terminal raceme (“Flores pauci, in racemum brevem terminalem dispositi”: <xref ref-type="bibr" rid="B16">Griffith 1845</xref>: 341) with the accompanying illustration in the same publication (Fig. <xref ref-type="fig" rid="F1">1</xref> in Pl. XXXIX) showing inflorescences with four and six flowers; <xref ref-type="bibr" rid="B21">Jonker (1938)</xref> subsequently described the species as bearing 3–8 flowers per raceme. In contrast, <italic><tp:taxon-name><tp:taxon-name-part taxon-name-part-type="genus">Thismia</tp:taxon-name-part> <tp:taxon-name-part taxon-name-part-type="species">hongkongensis</tp:taxon-name-part></tp:taxon-name></italic> invariably has fewer flowers, with a maximum of three per inflorescence, reaching anthesis consecutively. The perianth tube of <italic><tp:taxon-name><tp:taxon-name-part taxon-name-part-type="genus">Thismia</tp:taxon-name-part> <tp:taxon-name-part taxon-name-part-type="species">brunonis</tp:taxon-name-part></tp:taxon-name></italic> is pale yellow with red ribs (<xref ref-type="bibr" rid="B16">Griffith 1845</xref>), whilst it is pink with red ribs in <italic><tp:taxon-name><tp:taxon-name-part taxon-name-part-type="genus">Thismia</tp:taxon-name-part> <tp:taxon-name-part taxon-name-part-type="species">hongkongensis</tp:taxon-name-part></tp:taxon-name></italic> (Figs <xref ref-type="fig" rid="F1">1G–J</xref>, <xref ref-type="fig" rid="F2">2A, B</xref>). The filiform appendages on the outer tepals of <italic><tp:taxon-name><tp:taxon-name-part taxon-name-part-type="genus">Thismia</tp:taxon-name-part> <tp:taxon-name-part taxon-name-part-type="species">brunonis</tp:taxon-name-part></tp:taxon-name></italic> appear to be spreading at maturity (<xref ref-type="bibr" rid="B16">Griffith 1845</xref>: Pl. XXXIX), whereas those of <italic><tp:taxon-name><tp:taxon-name-part taxon-name-part-type="genus">Thismia</tp:taxon-name-part> <tp:taxon-name-part taxon-name-part-type="species">hongkongensis</tp:taxon-name-part></tp:taxon-name></italic> invariably remain upright and cross each other to form a loose mitre over the annulus (Figs <xref ref-type="fig" rid="F1">1G–J</xref>, <xref ref-type="fig" rid="F2">2A, B</xref>, <xref ref-type="fig" rid="F4">4A</xref>). <italic><tp:taxon-name><tp:taxon-name-part taxon-name-part-type="genus">Thismia</tp:taxon-name-part> <tp:taxon-name-part taxon-name-part-type="species">brunonis</tp:taxon-name-part></tp:taxon-name></italic> also differs from <italic><tp:taxon-name><tp:taxon-name-part taxon-name-part-type="genus">Thismia</tp:taxon-name-part> <tp:taxon-name-part taxon-name-part-type="species">hongkongensis</tp:taxon-name-part></tp:taxon-name></italic> as it has a much shorter filament: although a measurement was not included in Griffith’s descriptions of <italic><tp:taxon-name><tp:taxon-name-part taxon-name-part-type="genus">Thismia</tp:taxon-name-part> <tp:taxon-name-part taxon-name-part-type="species">brunonis</tp:taxon-name-part></tp:taxon-name></italic>, the accompanying plate (<xref ref-type="bibr" rid="B16">Griffith 1845</xref>: Fig. 7 in Pl. XXXIX) indicates that it is considerably shorter than the rest of the stamen. The shape of the stigma lobes also differs: it is acute in <italic><tp:taxon-name><tp:taxon-name-part taxon-name-part-type="genus">Thismia</tp:taxon-name-part> <tp:taxon-name-part taxon-name-part-type="species">brunonis</tp:taxon-name-part></tp:taxon-name></italic> (<xref ref-type="bibr" rid="B16">Griffith 1845</xref>: Fig. 9 in Pl. XXXIX; <xref ref-type="bibr" rid="B21">Jonker 1938</xref>), but rounded in <italic><tp:taxon-name><tp:taxon-name-part taxon-name-part-type="genus">Thismia</tp:taxon-name-part> <tp:taxon-name-part taxon-name-part-type="species">hongkongensis</tp:taxon-name-part></tp:taxon-name></italic> (Fig. <xref ref-type="fig" rid="F4">4D</xref>).</p><fig id="F4" position="float" orientation="portrait"><label>Figure 4.</label><caption><p><italic><tp:taxon-name><tp:taxon-name-part taxon-name-part-type="genus">Thismia</tp:taxon-name-part> <tp:taxon-name-part taxon-name-part-type="species">hongkongensis</tp:taxon-name-part></tp:taxon-name></italic> sp. nov. (<italic>S.S. Mar 2</italic>, HK). <bold>A</bold> Entire flower. <bold>B</bold> Flower with proximal part of perianth tube removed, showing pendent stamens. <bold>C</bold> Apex of the perianth tube, showing annulus (a) and pendent stamens, with filament (f), thecae (th), lateral appendage (la), and aperture (ap) between filaments. <bold>D</bold> Longitudinal section through fused carpels. Scale bars: <bold>A, B, D</bold> = 2 mm; <bold>C</bold> = 1 mm. Drawings by Caren Pearl Shin.</p></caption><graphic xmlns:xlink="http://www.w3.org/1999/xlink" xlink:href="phytokeys-046-021-g004.jpg" position="float" orientation="portrait" xlink:type="simple" id="oo_38238.jpg"/></fig><p><italic><tp:taxon-name><tp:taxon-name-part taxon-name-part-type="genus">Thismia</tp:taxon-name-part> <tp:taxon-name-part taxon-name-part-type="species">hongkongensis</tp:taxon-name-part></tp:taxon-name></italic> is strikingly different from its congener in Hong Kong. <italic><tp:taxon-name><tp:taxon-name-part taxon-name-part-type="genus">Thismia</tp:taxon-name-part> <tp:taxon-name-part taxon-name-part-type="species">tentaculata</tp:taxon-name-part></tp:taxon-name></italic> has a white perianth tube with a bright yellow annulus, and three divergent orange-red filiform appendages on the inner tepals (<xref ref-type="bibr" rid="B19">Ho et al. 2009</xref>).</p></tp:treatment-sec><tp:treatment-sec sec-type="IUCN conservation status"><title>IUCN conservation status.</title><p>CR D (<xref ref-type="bibr" rid="B20">IUCN 2001</xref>). Only one population is known, consisting of ca. 10 individuals, covering an area of approximately 4–5 m<sup>2</sup>. The population is located within the Tai Po Kau Nature Reserve, but is close to a major hiking path and the population is therefore susceptible to human disturbance and vegetation clearance.</p><sec sec-type="Pollination ecology"><title>Pollination ecology</title><p>Although the <tp:taxon-name><tp:taxon-name-part taxon-name-part-type="family">Burmanniaceae</tp:taxon-name-part></tp:taxon-name> s.l. (inclusive of <italic><tp:taxon-name><tp:taxon-name-part taxon-name-part-type="genus">Thismia</tp:taxon-name-part></tp:taxon-name></italic>) are reported to be protandrous (<xref ref-type="bibr" rid="B41">Vogel 1998</xref>), this inference was based on a paraphyletic circumscription of the family and it is unclear whether protandry has specifically been observed in <italic><tp:taxon-name><tp:taxon-name-part taxon-name-part-type="genus">Thismia</tp:taxon-name-part></tp:taxon-name></italic>. Dissections of late-anthetic flowers of <italic><tp:taxon-name><tp:taxon-name-part taxon-name-part-type="genus">Thismia</tp:taxon-name-part> <tp:taxon-name-part taxon-name-part-type="species">hongkongensis</tp:taxon-name-part></tp:taxon-name></italic> allow tentative confirmation of protandry, however, as the thecae are completely devoid of pollen (<italic>th</italic> in Fig. <xref ref-type="fig" rid="F2">2C</xref>).</p><p>Little is known of the pollinators of <!--PageBreak--><italic><tp:taxon-name><tp:taxon-name-part taxon-name-part-type="genus">Thismia</tp:taxon-name-part></tp:taxon-name></italic>, although several authors have suggested that the flowers may be visited by small flies (<xref ref-type="bibr" rid="B39">Vogel 1962</xref>; <xref ref-type="bibr" rid="B35">Stone 1980</xref>; <xref ref-type="bibr" rid="B34">Rübsamen 1986</xref>). These inferences were based on perianth morphology, the presence of osmophores on the tepals (<xref ref-type="bibr" rid="B39">Vogel 1962</xref>), the presence of nectaries either at the base of the perianth (<xref ref-type="bibr" rid="B33">Poulsen 1890</xref>) or along the suture between contiguous anthers (e.g., <xref ref-type="bibr" rid="B17">Groom 1895</xref>; <xref ref-type="bibr" rid="B32">Pfeiffer 1918</xref>; <xref ref-type="bibr" rid="B21">Jonker 1938</xref>, <xref ref-type="bibr" rid="B22">1948</xref>; <xref ref-type="bibr" rid="B11">Cribb 1986</xref>, <xref ref-type="bibr" rid="B12">1995</xref>; <xref ref-type="bibr" rid="B36">Thiele and Jordan 2002</xref>; <xref ref-type="bibr" rid="B19">Ho et al. 2009</xref>), and the formation of sticky pollen (<xref ref-type="bibr" rid="B10">Cranwell 1953</xref>). The only previous observational report of insect visitors to <italic><tp:taxon-name><tp:taxon-name-part taxon-name-part-type="genus">Thismia</tp:taxon-name-part></tp:taxon-name></italic> flowers is of small, unidentified flies entering the perianth tube of <italic><tp:taxon-name><tp:taxon-name-part taxon-name-part-type="genus">Thismia</tp:taxon-name-part> <tp:taxon-name-part taxon-name-part-type="species">gongshanensis</tp:taxon-name-part></tp:taxon-name></italic> (Li &amp; Bi, 2013).</p><p>Several researchers have inferred that fungus gnats are likely to pollinate <italic><tp:taxon-name><tp:taxon-name-part taxon-name-part-type="genus">Thismia</tp:taxon-name-part></tp:taxon-name></italic> flowers based on structural mimicry (e.g., tepal extensions and reticulate patterning on the inner surface of the perianth tube), perianth colour and the emission of fungus-like floral scents (<xref ref-type="bibr" rid="B40">Vogel 1978</xref>; <xref ref-type="bibr" rid="B34">Rübsamen 1986</xref>; <xref ref-type="bibr" rid="B36">Thiele and Jordan 2002</xref>). We retrieved a fungus gnat (belonging to either the <tp:taxon-name><tp:taxon-name-part taxon-name-part-type="family">Mycetophilidae</tp:taxon-name-part></tp:taxon-name> or <tp:taxon-name><tp:taxon-name-part taxon-name-part-type="family">Sciaridae</tp:taxon-name-part></tp:taxon-name>) from within the perianth tube of a late-anthetic specimen of <italic><tp:taxon-name><tp:taxon-name-part taxon-name-part-type="genus">Thismia</tp:taxon-name-part> <tp:taxon-name-part taxon-name-part-type="species">hongkongensis</tp:taxon-name-part></tp:taxon-name></italic>; unfortunately the poor state of preservation of the fly precluded further identification. We also retrieved an isolated insect wing from within the floral chamber which had the characteristic venation typical of a scuttle fly (<tp:taxon-name><tp:taxon-name-part taxon-name-part-type="family">Phoridae</tp:taxon-name-part></tp:taxon-name>). Fungus gnats and scuttle flies are generally associated with decaying organic matter and are often reported to feed on fungi (<xref ref-type="bibr" rid="B18">Hill et al. 1982</xref>).</p><p>The pollinators presumably enter the floral chamber of <italic><tp:taxon-name><tp:taxon-name-part taxon-name-part-type="genus">Thismia</tp:taxon-name-part> <tp:taxon-name-part taxon-name-part-type="species">hongkongensis</tp:taxon-name-part></tp:taxon-name></italic> via the aperture within the annulus (<italic>a</italic> in Figs <xref ref-type="fig" rid="F2">2C</xref>, <xref ref-type="fig" rid="F4">4C</xref>). Assuming that the flower is protandrous as suggested, the movements of the pollinators are likely to differ depending on whether the flower is in its early anthetic (staminate) or late anthetic (pistillate) phase. In staminate-phase flowers, the flies are likely to be attracted to the putative nectaries (arrowed in Fig. <xref ref-type="fig" rid="F2">2D</xref>) located at the apex of the perianth tube, behind the pendent staminal ring. We hypothesize that the irregular surface on the adaxial surface of the perianth tube resulting from the reticulate venation (Fig. <xref ref-type="fig" rid="F2">2D</xref>) possibly enables the insects to climb and access these nectaries. The flies are likely to make contact with the thecae (<italic>th</italic> in Figs <xref ref-type="fig" rid="F2">2C</xref>, <xref ref-type="fig" rid="F4">4C</xref>) and inadvertently collect pollen whilst feeding from the nectaries, before departing via the small apertures (ca. 0.5 mm diameter) located between the filaments (<italic>f</italic> in Figs <xref ref-type="fig" rid="F2">2C</xref>, <xref ref-type="fig" rid="F4">4C</xref>) of adjacent stamens. If the flies enter late-anthetic pistillate-phase flowers, however, it is possible that they might be prevented from accessing the nectaries because of the raised lateral appendages of the stamens (<italic>la</italic> in Figs <xref ref-type="fig" rid="F2">2C</xref>, <xref ref-type="fig" rid="F4">4C</xref>), thereby increasing the time in which contact with the stigma is possible. The possible trapping of flies may explain the frequency with which flies are observed inside the perianth tube of late-anthetic flowers. Similar interpretations of pollinator movement, involving climbing the inner wall of the perianth tube and exiting via the apertures between the filaments, has previously been suggested by <xref ref-type="bibr" rid="B25">Maas et al. (1986)</xref> and <xref ref-type="bibr" rid="B36">Thiele and Jordan (2002)</xref> for other <italic><tp:taxon-name><tp:taxon-name-part taxon-name-part-type="genus">Thismia</tp:taxon-name-part></tp:taxon-name></italic> species.</p></sec><sec sec-type="Seed dispersal"><title>Seed dispersal</title><p>Several different interpretations of seed dispersal have been proposed for <!--PageBreak--><italic><tp:taxon-name><tp:taxon-name-part taxon-name-part-type="genus">Thismia</tp:taxon-name-part></tp:taxon-name></italic>, including movement by earthworms with secondary dispersal possible if the worms are eaten by birds (<xref ref-type="bibr" rid="B2">Beccari 1890</xref>). <xref ref-type="bibr" rid="B35">Stone (1980)</xref> suggested that <italic><tp:taxon-name><tp:taxon-name-part taxon-name-part-type="genus">Thismia</tp:taxon-name-part></tp:taxon-name></italic> seeds are likely to be dispersed by raindrops that splash seeds out of the fruit-cup. The size and shape of the fruit-cups of <italic><tp:taxon-name><tp:taxon-name-part taxon-name-part-type="genus">Thismia</tp:taxon-name-part> <tp:taxon-name-part taxon-name-part-type="species">hongkongensis</tp:taxon-name-part></tp:taxon-name></italic> closely resemble functionally similar rain-splash dispersal structures in phylogenetically disparate groups (<xref ref-type="bibr" rid="B30">Nakanishi 2002</xref>): the upper surface of the fruit disintegrates at maturity (Fig. <xref ref-type="fig" rid="F3">3A</xref>), resulting in an upright, cup-like hypanthium (ca. 4.8 mm in diameter) with seeds that are fully exposed (Fig. <xref ref-type="fig" rid="F3">3D</xref>). Studies of other plant groups indicate dispersal of up to 1 m (<xref ref-type="bibr" rid="B30">Nakanishi 2002</xref>), although there are inevitably many variables (including plant height, seed weight, etc.) that affect potential dispersal distance; it is perhaps significant that the stem of <italic><tp:taxon-name><tp:taxon-name-part taxon-name-part-type="genus">Thismia</tp:taxon-name-part> <tp:taxon-name-part taxon-name-part-type="species">hongkongensis</tp:taxon-name-part></tp:taxon-name></italic> elongates as the fruit matures (Fig. <xref ref-type="fig" rid="F3">3C</xref>), thereby possibly increasing seed dispersal distance.</p><p><xref ref-type="bibr" rid="B3">Brodie (1951)</xref> observed that seeds of species that are rain-splash dispersed are often coated with a hydrophilic colloid that rapidly absorbs water, and which may act as a lubricant, facilitating separation of seeds by rain drops. <italic><tp:taxon-name><tp:taxon-name-part taxon-name-part-type="genus">Thismia</tp:taxon-name-part> <tp:taxon-name-part taxon-name-part-type="species">hongkongensis</tp:taxon-name-part></tp:taxon-name></italic> seeds are surrounded by a conspicuous mucilage-like substance (Fig. <xref ref-type="fig" rid="F3">3D</xref>) that may function in this way.</p><p>The fruits of <italic><tp:taxon-name><tp:taxon-name-part taxon-name-part-type="genus">Thismia</tp:taxon-name-part> <tp:taxon-name-part taxon-name-part-type="species">hongkongensis</tp:taxon-name-part></tp:taxon-name></italic> appear to remain functional for several weeks. Although the plants are inevitably subjected to periods of desiccation, the fruits appear to be able to rehydrate effectively (Fig. <xref ref-type="fig" rid="F3">3E, F</xref>), thereby prolonging the period for seed dispersal.</p></sec></tp:treatment-sec><ref-list><ref id="B15"><mixed-citation xmlns:xlink="http://www.w3.org/1999/xlink" xlink:type="simple"><person-group><name name-style="western"><surname>Griffith</surname><given-names>W</given-names></name></person-group> (<year>1844</year>) <article-title>On the root parasites referred by authors to <italic><tp:taxon-name><tp:taxon-name-part taxon-name-part-type="genus">Rhizantheæ</tp:taxon-name-part></tp:taxon-name></italic> and their allies.</article-title><source>Proceedings of the Linnean Society of London</source><volume>1</volume>: <fpage>216</fpage>–<lpage>221</lpage>.</mixed-citation></ref><ref id="B16"><mixed-citation xmlns:xlink="http://www.w3.org/1999/xlink" xlink:type="simple"><person-group><name name-style="western"><surname>Griffith</surname><given-names>W</given-names></name></person-group> (<year>1845</year>) <article-title>On the root-parasites referred by authors to <italic><tp:taxon-name><tp:taxon-name-part taxon-name-part-type="genus">Rhizantheæ</tp:taxon-name-part></tp:taxon-name></italic>; and on various plants related to them.</article-title><source>Transactions of the Linnean Society of London</source><volume>19</volume>: <fpage>303</fpage>–<lpage>347</lpage>. doi: <ext-link ext-link-type="doi" xlink:href="10.1111/j.1096-3642.1842.tb00369.x" xlink:type="simple">10.1111/j.1096-3642.1842.tb00369.x</ext-link></mixed-citation></ref><ref id="B21"><mixed-citation xmlns:xlink="http://www.w3.org/1999/xlink" xlink:type="simple"><person-group><name name-style="western"><surname>Jonker</surname><given-names>FP</given-names></name></person-group> (<year>1938</year>) <article-title>A monograph of the <tp:taxon-name><tp:taxon-name-part taxon-name-part-type="family">Burmanniaceae</tp:taxon-name-part></tp:taxon-name>.</article-title><source>Mededeelinger van het Botanisch Museum en Herbarium van de Rijks Universiteit te Utrecht</source><volume>51</volume>: <fpage>1</fpage>–<lpage>279</lpage>.</mixed-citation></ref><ref id="B19"><mixed-citation xmlns:xlink="http://www.w3.org/1999/xlink" xlink:type="simple"><person-group><name name-style="western"><surname>Ho</surname><given-names>GWC</given-names></name><name name-style="western"><surname>Mar</surname><given-names>SS</given-names></name><name name-style="western"><surname>Saunders</surname><given-names>RMK</given-names></name></person-group> (<year>2009</year>) <article-title><italic><tp:taxon-name><tp:taxon-name-part taxon-name-part-type="genus">Thismia</tp:taxon-name-part> <tp:taxon-name-part taxon-name-part-type="species">tentaculata</tp:taxon-name-part></tp:taxon-name></italic> (<tp:taxon-name><tp:taxon-name-part taxon-name-part-type="family">Burmanniaceae</tp:taxon-name-part></tp:taxon-name> tribe <tp:taxon-name><tp:taxon-name-part taxon-name-part-type="tribe">Thismieae</tp:taxon-name-part></tp:taxon-name>) from Hong Kong: first record of the genus and tribe from continental China.</article-title><source>Journal of Systematics and Evolution</source><volume>47</volume>: <fpage>605</fpage>–<lpage>607</lpage>. doi: <ext-link ext-link-type="doi" xlink:href="10.1111/j.1759-6831.2009.00037.x" xlink:type="simple">10.1111/j.1759-6831.2009.00037.x</ext-link></mixed-citation></ref><ref id="B20"><mixed-citation xmlns:xlink="http://www.w3.org/1999/xlink" xlink:type="simple"><institution xlink:type="simple">IUCN</institution> (<year>2001</year>) <source>IUCN Red List Categories and Criteria, ver. 3.1</source>. <publisher-name>IUCN</publisher-name>, <publisher-loc>Gland Switzerland and Cambridge, UK</publisher-loc>.</mixed-citation></ref><ref id="B41"><mixed-citation xmlns:xlink="http://www.w3.org/1999/xlink" xlink:type="simple"><person-group><name name-style="western"><surname>Vogel</surname><given-names>S</given-names></name></person-group> (<year>1998</year>) <article-title>Floral biology.</article-title> In: <person-group><name name-style="western"><surname>Kubitzki</surname><given-names>K</given-names></name></person-group> (<role>Ed.</role>) <source>The Families and Genera of Vascular Plants</source>. <volume>Vol. 3</volume>. <publisher-name>Springer</publisher-name>, <publisher-loc>Berlin</publisher-loc>, <fpage>34</fpage>–<lpage>48</lpage>.</mixed-citation></ref><ref id="B39"><mixed-citation xmlns:xlink="http://www.w3.org/1999/xlink" xlink:type="simple"><person-group><name name-style="western"><surname>Vogel</surname><given-names>S</given-names></name></person-group> (<year>1962</year>) <article-title>Duftdrüsen im Dienste der Bestäubung. Akademie der Wissenschaften und der Literatur.</article-title><source>Abhandlungen der Mathematisch-Naturwissenschaftlichen Klasse</source><volume>10</volume>: <fpage>601</fpage>–<lpage>763</lpage>.</mixed-citation></ref><ref id="B35"><mixed-citation xmlns:xlink="http://www.w3.org/1999/xlink" xlink:type="simple"><person-group><name name-style="western"><surname>Stone</surname><given-names>BC</given-names></name></person-group> (<year>1980</year>) <article-title>Rediscovery of <italic><tp:taxon-name><tp:taxon-name-part taxon-name-part-type="genus">Thismia</tp:taxon-name-part> <tp:taxon-name-part taxon-name-part-type="species">clavigera</tp:taxon-name-part></tp:taxon-name></italic> (Becc.) F. v. M. (<tp:taxon-name><tp:taxon-name-part taxon-name-part-type="family">Burmanniaceae</tp:taxon-name-part></tp:taxon-name>).</article-title><source>Blumea</source><volume>26</volume>: <fpage>419</fpage>–<lpage>425</lpage>.</mixed-citation></ref><ref id="B34"><mixed-citation xmlns:xlink="http://www.w3.org/1999/xlink" xlink:type="simple"><person-group><name name-style="western"><surname>Rübsamen</surname><given-names>T</given-names></name></person-group> (<year>1986</year>) <article-title>Morphologische, embryologische und systematische Untersuchungen an <tp:taxon-name><tp:taxon-name-part taxon-name-part-type="family">Burmanniaceae</tp:taxon-name-part></tp:taxon-name> und <tp:taxon-name><tp:taxon-name-part taxon-name-part-type="family">Corsiaceae</tp:taxon-name-part></tp:taxon-name> (Mit Ausblick auf die <tp:taxon-name><tp:taxon-name-part taxon-name-part-type="family">Orchidaceae</tp:taxon-name-part></tp:taxon-name>-<tp:taxon-name><tp:taxon-name-part taxon-name-part-type="subfamily">Apostasioideae</tp:taxon-name-part></tp:taxon-name>).</article-title><source>Dissertationes Botanicæ</source><volume>92</volume>: <fpage>1</fpage>–<lpage>310</lpage> + pl. 1–98.</mixed-citation></ref><ref id="B33"><mixed-citation xmlns:xlink="http://www.w3.org/1999/xlink" xlink:type="simple"><person-group><name name-style="western"><surname>Poulsen</surname><given-names>V</given-names></name></person-group> (<year>1890</year>) <article-title><italic><tp:taxon-name><tp:taxon-name-part taxon-name-part-type="genus">Thismia</tp:taxon-name-part> <tp:taxon-name-part taxon-name-part-type="species">Glaziovii</tp:taxon-name-part></tp:taxon-name></italic> nov. sp. Bidrag til de brasilianske Saprofyters Naturhistorie.</article-title><source>Oversigt over det kongelige danske videnskabernes selskabs forhandlinger og dets medlemmers arbeider</source><volume>1890</volume>: <fpage>18</fpage>–<lpage>38</lpage>.</mixed-citation></ref><ref id="B17"><mixed-citation xmlns:xlink="http://www.w3.org/1999/xlink" xlink:type="simple"><person-group><name name-style="western"><surname>Groom</surname><given-names>P</given-names></name></person-group> (<year>1895</year>) <article-title>On <italic><tp:taxon-name><tp:taxon-name-part taxon-name-part-type="genus">Thismia</tp:taxon-name-part> <tp:taxon-name-part taxon-name-part-type="species">aseroe</tp:taxon-name-part></tp:taxon-name></italic> (Beccari) and its mycorrhiza.</article-title><source>Annals of Botany (London)</source><volume>9</volume>: <fpage>327</fpage>–<lpage>361</lpage>.</mixed-citation></ref><ref id="B32"><mixed-citation xmlns:xlink="http://www.w3.org/1999/xlink" xlink:type="simple"><person-group><name name-style="western"><surname>Pfeiffer</surname><given-names>NE</given-names></name></person-group> (<year>1918</year>) <article-title>The sporangia of <italic><tp:taxon-name><tp:taxon-name-part taxon-name-part-type="genus">Thismia</tp:taxon-name-part> <tp:taxon-name-part taxon-name-part-type="species">americana</tp:taxon-name-part></tp:taxon-name></italic>.</article-title><source>Botanical Gazette (Crawfordsville)</source><volume>66</volume>: <fpage>354</fpage>–<lpage>363</lpage>. doi: <ext-link ext-link-type="doi" xlink:href="10.1086/332348" xlink:type="simple">10.1086/332348</ext-link></mixed-citation></ref><ref id="B22"><mixed-citation xmlns:xlink="http://www.w3.org/1999/xlink" xlink:type="simple"><person-group><name name-style="western"><surname>Jonker</surname><given-names>FP</given-names></name></person-group> (<year>1948</year>) <article-title><tp:taxon-name><tp:taxon-name-part taxon-name-part-type="family">Burmanniaceae</tp:taxon-name-part></tp:taxon-name>.</article-title><source>Flora Malesiana</source>, <series>series I</series><volume>4</volume>: <fpage>13</fpage>–<lpage>26</lpage>.</mixed-citation></ref><ref id="B11"><mixed-citation xmlns:xlink="http://www.w3.org/1999/xlink" xlink:type="simple"><person-group><name name-style="western"><surname>Cribb</surname><given-names>AB</given-names></name></person-group> (<year>1986</year>) <article-title>An extension of the range of <italic><tp:taxon-name><tp:taxon-name-part taxon-name-part-type="genus">Thismia</tp:taxon-name-part> <tp:taxon-name-part taxon-name-part-type="species">rodwayi</tp:taxon-name-part></tp:taxon-name></italic> to Queensland.</article-title><source>Queensland Naturalist</source><volume>27</volume>: <fpage>18</fpage>–<lpage>21</lpage>.</mixed-citation></ref><ref id="B12"><mixed-citation xmlns:xlink="http://www.w3.org/1999/xlink" xlink:type="simple"><person-group><name name-style="western"><surname>Cribb</surname><given-names>AB</given-names></name></person-group> (<year>1995</year>) <article-title>The saprophytic flowering plant, <italic><tp:taxon-name><tp:taxon-name-part taxon-name-part-type="genus">Thismia</tp:taxon-name-part> <tp:taxon-name-part taxon-name-part-type="species">yorkensis</tp:taxon-name-part></tp:taxon-name></italic> sp. nov., from Australia.</article-title><source>Queensland Naturalist</source><volume>33</volume>: <fpage>51</fpage>–<lpage>54</lpage>.</mixed-citation></ref><ref id="B36"><mixed-citation xmlns:xlink="http://www.w3.org/1999/xlink" xlink:type="simple"><person-group><name name-style="western"><surname>Thiele</surname><given-names>KR</given-names></name><name name-style="western"><surname>Jordan</surname><given-names>P</given-names></name></person-group> (<year>2002</year>) <article-title><italic><tp:taxon-name><tp:taxon-name-part taxon-name-part-type="genus">Thismia</tp:taxon-name-part> <tp:taxon-name-part taxon-name-part-type="species">clavarioides</tp:taxon-name-part></tp:taxon-name></italic> (<tp:taxon-name><tp:taxon-name-part taxon-name-part-type="family">Thismiaceae</tp:taxon-name-part></tp:taxon-name>), a new species of Fairy lantern from New South Wales.</article-title><source>Telopea</source><volume>9</volume>: <fpage>765</fpage>–<lpage>771</lpage>.</mixed-citation></ref><ref id="B10"><mixed-citation xmlns:xlink="http://www.w3.org/1999/xlink" xlink:type="simple"><person-group><name name-style="western"><surname>Cranwell</surname><given-names>LM</given-names></name></person-group> (<year>1953</year>) <article-title>New Zealand pollen studies. The monocotyledons. A comparative account.</article-title><source>Bulletin of the Auckland Institute and Museum</source><volume>3</volume>: <fpage>1</fpage>–<lpage>91</lpage>.</mixed-citation></ref><ref id="B40"><mixed-citation xmlns:xlink="http://www.w3.org/1999/xlink" xlink:type="simple"><person-group><name name-style="western"><surname>Vogel</surname><given-names>S</given-names></name></person-group> (<year>1978</year>) <article-title>Pilzmückenblumen als Pilzmimeten.</article-title><source>Flora</source><volume>167</volume>: <fpage>329</fpage>–<lpage>398</lpage>.</mixed-citation></ref><ref id="B18"><mixed-citation xmlns:xlink="http://www.w3.org/1999/xlink" xlink:type="simple"><person-group><name name-style="western"><surname>Hill</surname><given-names>DS</given-names></name><name name-style="western"><surname>Hore</surname><given-names>PM</given-names></name><name name-style="western"><surname>Thornton</surname><given-names>IWB</given-names></name></person-group> (<year>1982</year>) <source>Insects of Hong Kong</source>. <publisher-name>Hong Kong University Press</publisher-name>, <publisher-loc>Hong Kong</publisher-loc>.</mixed-citation></ref><ref id="B25"><mixed-citation xmlns:xlink="http://www.w3.org/1999/xlink" xlink:type="simple"><person-group><name name-style="western"><surname>Maas</surname><given-names>PJM</given-names></name><name name-style="western"><surname>Maas-van der Kamer</surname><given-names>H</given-names></name><name name-style="western"><surname>van Benthem</surname><given-names>J</given-names></name><name name-style="western"><surname>Snelders</surname><given-names>HCM</given-names></name><name name-style="western"><surname>Rübsamen</surname><given-names>T</given-names></name></person-group> (<year>1986</year>) <chapter-title><tp:taxon-name><tp:taxon-name-part taxon-name-part-type="family">Burmanniaceae</tp:taxon-name-part></tp:taxon-name>.</chapter-title><source>Flora Neotropica</source>. <volume>Monograph 42</volume>. <publisher-name>New York Botanical Garden</publisher-name>, <publisher-loc>New York</publisher-loc>.</mixed-citation></ref><ref id="B2"><mixed-citation xmlns:xlink="http://www.w3.org/1999/xlink" xlink:type="simple"><person-group><name name-style="western"><surname>Beccari</surname><given-names>O</given-names></name></person-group> (<year>1890</year>) <article-title>Le <tp:taxon-name><tp:taxon-name-part taxon-name-part-type="family">Triuridaceae</tp:taxon-name-part></tp:taxon-name> della Malesia.</article-title><source>Malesia</source><volume>3</volume>: <fpage>318</fpage>–<lpage>344</lpage>.</mixed-citation></ref><ref id="B30"><mixed-citation xmlns:xlink="http://www.w3.org/1999/xlink" xlink:type="simple"><person-group><name name-style="western"><surname>Nakanishi</surname><given-names>H</given-names></name></person-group> (<year>2002</year>) <article-title>Splash seed dispersal by raindrops.</article-title><source>Ecological Research</source><volume>17</volume>: <fpage>663</fpage>–<lpage>671</lpage>. doi: <ext-link ext-link-type="doi" xlink:href="10.1046/j.1440-1703.2002.00524.x" xlink:type="simple">10.1046/j.1440-1703.2002.00524.x</ext-link></mixed-citation></ref><ref id="B3"><mixed-citation xmlns:xlink="http://www.w3.org/1999/xlink" xlink:type="simple"><person-group><name name-style="western"><surname>Brodie</surname><given-names>HK</given-names></name></person-group> (<year>1951</year>) <article-title>The splash-cup dispersal mechanism in plants.</article-title><source>Canadian Journal of Botany</source><volume>29</volume>: <fpage>224</fpage>–<lpage>234</lpage>. doi: <ext-link ext-link-type="doi" xlink:href="10.1139/b51-022" xlink:type="simple">10.1139/b51-022</ext-link></mixed-citation></ref></ref-list></tp:taxon-treatment>
